# Supplementary material for: Establishment and experimental validation of a novel cuproptosis-related gene signature for prognostic implication in cholangiocarcinoma
Source: Front Oncol. 2022 Dec 8;12:1054063. doi: 10.3389/fonc.2022.1054063 (PMC9773249; doi:10.3389/fonc.2022.1054063)
Supplement: Supplementary file 1 [file DataSheet_1.zip]

Archive with 3 entries (3 files):
- Supplementary Material/S1.Primers.docx
- Supplementary Material/S2.cuproptosisEXP.txt
- Supplementary Material/S2.cuproptosisEXP.xlsx
