# Supplementary material for: Establishment and experimental validation of a novel cuproptosis-related gene signature for prognostic implication in cholangiocarcinoma
Source: Front Oncol. 2022 Dec 8;12:1054063. doi: 10.3389/fonc.2022.1054063 (PMC9773249; doi:10.3389/fonc.2022.1054063)
Supplement: Supplementary file 1 [file DataSheet_1.zip › Supplementary Material/S2.cuproptosisEXP.txt]

id	N1	N2	N3	N4	N5	N6	N7	T1	T2	T3	T4	T5	T6	T7
ATP7A	1.3416	1.43665	0.946286	1.05066	1.12096	1.22097	1.20924	2.37992	4.10239	3.01747	4.84183	4.93573	1.62966	4.00008
ATP7B	2.23414	1.49834	2.55608	2.06571	2.8941	2.58828	2.73532	0.973766	0.677241	0.084125	0.800992	0.534356	0.830797	0.771808
DBT	6.62737	6.26838	7.64874	7.74473	7.98965	7.7712	6.70814	2.52229	2.55056	2.15354	2.52517	2.65654	1.75786	1.67297
DLAT	5.32257	7.28893	4.56715	5.1424	3.27983	7.31636	4.3968	17.0587	6.69358	11.1436	8.74071	9.03429	10.7324	6.23025
DLD	22.2793	21.0669	26.1409	27.801	22.7429	21.2881	24.4345	30.8834	27.5633	18.5297	20.99	22.1838	19.6432	13.2362
DLST	8.93149	10.4432	9.60899	8.56088	11.1606	9.56981	13.0847	12.0843	10.2247	15.5412	10.8986	13.1319	15.1427	8.36798
FDX1	14.1974	15.4271	18.4302	15.9114	14.7046	16.504	13.9895	8.98025	6.40357	6.48744	9.60882	9.59941	17.7628	4.50904
GCSH	1.82711	0.838331	3.13132	1.67056	2.24993	2.21639	2.8872	0.440097	0.75499	0.366482	0.667548	0.632414	0.826952	0.480992
LIAS	3.71413	1.55463	4.20449	3.3429	2.64527	3.69648	2.79859	3.03258	3.12879	2.20237	2.69076	5.06936	2.25585	1.29192
LIPT1	1.72766	1.60491	1.41985	1.18434	1.08069	1.13446	1.0531	2.48219	1.63339	1.67741	1.85131	1.79412	1.22528	1.64056
PDHA1	12.5059	11.681	15.8612	13.7185	12.2375	12.749	12.925	11.8476	8.87875	11.8662	11.6615	7.62754	15.1096	5.40351
PDHB	33.1587	22.144	29.9538	26.5921	22.9487	24.0111	26.1901	15.3185	15.8989	24.3467	20.1234	24.7955	22.9131	12.0512
SLC31A1	27.0347	29.8074	34.0663	33.926	31.5679	27.4637	33.9084	7.26461	9.59338	7.39101	9.05579	6.30566	17.0325	6.00242
Above is the expression matrix (FPKM) of cuproptosis related genes extracted from RNA-seq on 7 pairs of CCA tissues.
